# Supplementary material for: Signatures of Adaptation in Mitochondrial Genomes of Palearctic Subterranean Voles (Arvicolinae, Rodentia)
Source: Genes (Basel). 2021 Dec 2;12(12):1945. doi: 10.3390/genes12121945 (PMC8701191; doi:10.3390/genes12121945)
Supplement: Supplementary file 1 [file genes-12-01945-s001.zip]

Archive with 6 entries (4 files):
- genes-1445266-supplementary/
- genes-1445266-supplementary/genes-1445266 supp/
- genes-1445266-supplementary/genes-1445266 supp/Table S1.xlsx
- genes-1445266-supplementary/genes-1445266 supp/Table S2.xlsx
- genes-1445266-supplementary/genes-1445266 supp/Table S3.xlsx
- genes-1445266-supplementary/genes-1445266 supp/Table S4.xlsx
