# Supplementary material for: Signatures of Adaptation in Mitochondrial Genomes of Palearctic Subterranean Voles (Arvicolinae, Rodentia)
Source: Genes (Basel). 2021 Dec 2;12(12):1945. doi: 10.3390/genes12121945 (PMC8701191; doi:10.3390/genes12121945)
Supplement: Supplementary file 1 [file genes-12-01945-s001.zip › genes-1445266-supplementary/genes-1445266 supp/Table S1.xlsx]

## Sheet: Table S1. Matherial
Table S1. Species and GenBank accession numbers. Material used in the study
Subfamily	Genus	Species	Genbank accession No	References
Arvicolinae	Alticola	A. lemminus	MT381922	Abramson et al.,2021
		A. macrotis	MT381923	Abramson et al.,2021
		A. olchonensis	MT381924	Abramson et al.,2021
		A. strelzowi	MT381925	Abramson et al.,2021
		A. tuvinicus	MT381926	Abramson et al.,2021
	Arvicola	A. amphibius	MT381921	Abramson et al.,2021
	Agricola	A. agrestis	NC_041250	Jiang et al., 2018
	Alexandromys	A. fortis	NC_015241	unpublished
		A. kikuchii	NC_003041	Lin et al., 2002
	Blanfordimys	B. juldaschi	MT381927	Abramson et al.,2021
	Caryomys	C. inez	KU200225	Yu et al., 2016
	Chionomys	C. gud	MT381928	Abramson et al.,2021
		C. nivalis	MT381934	Abramson et al.,2021
	Clethrionomys	С. centralis	MT381940	Abramson et al.,2021
		С. glareolus	NC_024538	Bendová et al., 2016
		С. rutilus	MK482363	Jin et al., 2019
	Craseomys	C. regulus	JN629046	Kim, Park, 2012
		C. rufocanus	NC_029477	Lu et al., 2017
	Dicrostonyx	D. groenlandicus	NC_034313	Fedorov, Goropashnaya, 2016a
		D. hudsonius	NC_034307	Fedorov, Goropashnaya, 2016a
		D. torquatus	NC_034646	Fedorov, Goropashnaya, 2016b
	Dinaromys	D. bogdanovi	MT588182	Abramson et al.,2021
	Ellobius	E. fuscocapillus	MT483991	Bondareva et al., 2020
		E. lutescens	MT483992	Bondareva et al., 2020
		E. talpinus	MT483993	Bondareva et al., 2020
	Eolagurus	E. luteus	MT492448	Abramson et al.,2021
	Eothenomys	E. chinensis	NC_013571	Yang et al., 2012
		E. melanogaster	NC_027418	Chen et al., 2016
		E. miletus	NC_030330	Mu et al., 2019
	Hyperacrius	H. fertilis	MT433094	Abramson et al.,2020
	Iberomys	I. cabrerae	MT381938	Abramson et al.,2021
	Lagurus	L. lagurus	MT492449	Abramson et al.,2021
	Lasiopodomys	L. brandtii	MT381936	Abramson et al.,2021
		L. gregalis	MT381937	Abramson et al.,2021
		L. mandarinus	NC_025283	Cong et al., 2016
		L. raddei	MT381929	Abramson et al.,2021
	Lemmiscus	L. curtatus	MT598643	Abramson et al.,2021
	Lemmus	L. trimucronatus	MT381930	Abramson et al.,2021
	Microtus	M. arvalis	NC_038176	Folkertsma et al., 2018
		M. guentheri	MT381935	Abramson et al.,2021
		M. levis	NC_008064	Triant, DeWoody, 2006
		M. socialis	MT381932	Abramson et al.,2021
	Mynomes	M. californicus	MT381939	Abramson et al.,2021
		M. longicaudus	MT381942	Abramson et al.,2021
		M. miurus	MT381943	Abramson et al.,2021
		M. ochrogaster	NC_027945	Cao et al., 2016
		M. richardsoni	MT381944	Abramson et al.,2021
	Myopus	M. schisticolor	MT381931	Abramson et al.,2021
	Neodon	N. fuscus	NC_040138	Li et al., 2019
		N. irene	NC_016055	Fan et al., 2011
		N. sikimensis	NC_035503	Zhang et al., 2016
	Ondatra	O. zibethicus	NC_036035	Zhao et al., 2018
	Phenacomys	P. intermedius	MT381941	Abramson et al.,2021
	Proedromys	P. liangshanensis	NC_013563	Hao et al., 2011
	Prometheomys	P. schaposchnikowi	MW405261	Abramson et al.,2021
	Synaptomys	S. cooperi	MT492450	Abramson et al.,2021
	Terricola	T. daghestanicus	MT381933	Abramson et al.,2021
		T. subterraneus	MN326850	Bondareva, Abramson, 2020
Cricetinae	Cricetulus	C. griseus	NC_007936	Partridge et al., 2007
		C. longicaudatus	NC_025330	Zhang et al., 2016
	Urocricetus	U. kamensis	NC_024592	Kang et al., 2016
References
Abramson, N. I. et al. Phylogenetic relationships and taxonomic position of genus Hyperacrius (Rodentia: Arvicolinae) from Kashmir based on evidences from analysis of mitochondrial genome and study of skull morphology. Peer J 8:e10364 (2020). https://doi.org/10.7717/peerj.10364
Abramson, N. I. et al. A mitochondrial genome phylogeny of voles and lemmings (Rodentia: Arvicolinae): Evolutionary and taxonomic implications. PLoS ONE 16(11):e0248198 (2021). https://doi.org/10.1371/journal.pone.0248198
Bendová, K., Marková, S., Searle, J. B. & Kotlík, P. The complete mitochondrial genome of the bank vole Clethrionomys glareolus (Rodentia: Arvicolinae). Mitochondrial DNA Part A 27, 111–112 (2016). https://doi.org/10.3109/19401736.2013.873927
Bondareva, O. V & Abramson, N. I. The complete mitochondrial genome of the common pine vole Terricola subterraneus (Arvicolinae, Rodentia). Mitochondrial DNA Part B 4, 3925–3926 (2019). https://doi.org/10.1080/23802359.2019.1687026
Bondareva, O. V et al. The complete mitochondrial genomes of three Ellobius mole vole species (Rodentia: Arvicolinae). Mitochondrial DNA Part B 5, 2485–2487 (2020). https://doi.org/10.1080/23802359.2020.1778567
Cao, W., Xia, Y., Dang, X. & Xu, Q. The first complete mitochondrial genome of the Microtus ochrogaster. Mitochondrial DNA Part A 27, 3682–3683 (2016). https://doi.org/10.3109/19401736.2015.1079854
Chen, S., Chen, G., Wei, H. & Wang, Q. Complete mitochondrial genome of the Père David’s Vole, Eothenomys melanogaster (Rodentia: Arvicolinae). Mitochondrial DNA. Part A, DNA mapping, Seq. Anal. 27, 2496–2497 (2016). https://doi.org/10.1080/02724634.1999.10011131
Cong, H. et al. Complete mitochondrial genome of the mandarin vole Lasiopodomys mandarinus (Rodentia: Cricetidae). Mitochondrial DNA Part A 27, 760–761 (2016). https://doi.org/10.3109/19401736.2014.915528
Fan, L. et al. Complete mitochondrial genome sequence of the Chinese scrub vole (Neodon irene). Mitochondrial DNA 22, 50 (2011). https://doi.org/10.3109/19401736.2011.603312
Fedorov, V. B. & Goropashnaya, A. V. Complete mitochondrial genomes of the North American collared lemmings Dicrostonyx groenlandicus Traill, 1823 and Dicrostonyx hudsonius Pallas, 1778 (Rodentia: arvicolinae). Mitochondrial DNA Part B 1, 878–879 (2016a). https://doi.org/10.1080/23802359.2016.1253041
Fedorov, V. B. & Goropashnaya, A. V. Complete mitochondrial genome of the Eurasian collared lemming Dicrostonyx torquatus Pallas, 1779 (Rodentia: Arvicolinae). Mitochondrial DNA Part B 1, 824–825 (2016b). https://doi.org/10.1080/23802359.2016.1247664
Folkertsma, R., Westbury, M. V, Eccard, J. A. & Hofreiter, M. The complete mitochondrial genome of the common vole, Microtus arvalis (Rodentia: Arvicolinae). Mitochondrial DNA Part B 3, 446–447 (2018). https://doi.org/10.1080/23802359.2018.1457994
Hao, H. et al. Complete mitochondrial genome of a new vole Proedromys liangshanensis (Rodentia: Cricetidae) and phylogenetic analysis with related species: are there implications for the validity of the genus Proedromys? Mitochondrial DNA 22, 28–34 (2011). https://doi.org/10.3109/19401736.2011.588220
Jiang, J.-Q., Wu, S.-X., Chen, J.-J. & Liu, C.-Z. Characterization of the complete mitochondrial genome of short-tailed field vole, Microtus agrestis. Mitochondrial DNA Part B 3, 845–846 (2018). https://doi.org/10.1080/23802359.2018.1467240
Jin Z.-M., Yu, C.-W. & Liu, Z. Sequencing and analysis of the complete mitochondrial genome of the northern red-backed vole (Myodes rutilus) from China. Mitochondrial DNA Part B 4:1, 1575–1577 (2019). https://doi.org/10.1080/23802359.2019.1602013
Kang, C. et al. The complete mitochondrial genome of Cricetulus kamensis (Rodentia: Cricetidae). Mitochondrial DNA Part A 27, 976–977 (2016). https://doi.org/10.3109/19401736.2014.926513
Kim, H. R. & Park, Y. C. The complete mitochondrial genome of the Korean red-backed vole, Myodes regulus (Rodentia, Murinae) from Korea. Mitochondrial DNA 23, 148–150 (2012). https://doi.org/10.3109/19401736.2012.660932
Li, J. Q., Li, L., Fu, B. Q., Yan, H. B., & Jia, W. Z. Complete mitochondrial genomes confirm the generic placement of the plateau vole, Neodon fuscus. Bioscience reports, 39(8), BSR20182349 (2019). https://doi.org/10.1042/BSR20182349
Lin, Y.-H., Waddell, P. J. & Penny, D. Pika and vole mitochondrial genomes increase support for both rodent monophyly and glires. Gene 294, 119–129 (2002). https://doi.org/10.1016/s0378-1119(02)00695-9
Mu, Y., Duan, Y., Di, Z., Wang, Z. & Wanlong, Z. The complete mitochondrial genome of the Yunnan red-backed vole Eothenomys miletus (Rodentia: Cricetidae) and its phylogeny. Mitochondrial DNA Part B 4, 1424–1425 (2019). https://doi.org/10.1080/23802359.2019.1598801
Partridge, M. A., Davidson, M. M. & Hei, T. K. The complete nucleotide sequence of Chinese hamster (Cricetulus griseus) mitochondrial DNA. DNA Seq. 18, 341–346 (2007). https://doi.org/10.1080/10425170601101287
Triant, D. A. & DeWoody, J. A. Accelerated molecular evolution in Microtus (Rodentia) as assessed via complete mitochondrial genome sequences. Genetica 128, 95–108 (2006). https://doi.org/10.1007/s10709-005-5538-6
Yang, C. et al. Complete mitochondrial genome of the Chinese oriental vole Eothenomys chinensis (Rodentia: Arvicolinae). Mitochondrial DNA 23, 131–133 (2012). https://doi.org/10.3109/19401736.2012.660926
Yu, P., Kong, L., Li, Y., Cong, H. & Li, Y. Analysis of complete mitochondrial genome and its application to phylogeny of Caryomys inez (Rodentia: Cricetidae: Arvicolinae). Mitochondrial DNA Part B 1, 343–344 (2016). https://doi.org/10.1080/23802359.2016.1172275
Zhang, Q. et al. Characterization of the complete mitochondrial genome and phylogenetic relationship of Neodon sikimensis (Rodentia: Arvicolinae). Mitochondrial DNA Part B 1, 445–446 (2016). https://doi.org/10.1080/23802359.2016.1180561
Zhang, Z. et al. The complete mitochondrial genome of lesser long-tailed Hamster Cricetulus longicaudatus (Milne-Edwards, 1867) and phylogenetic implications. Mitochondrial DNA Part A 27, 1303–1304 (2016). https://doi.org/10.3109/19401736.2014.945567
Zhao, H., Qi, X. & Li, C. Complete mitochondrial genome of the muskrat (Ondatra zibethicus) and its unique phylogenetic position estimated in Cricetidae. Mitochondrial DNA Part B 3, 296–298 (2018). https://doi.org/10.1080/23802359.2017.1390402
