# Supplementary material for: Signatures of Adaptation in Mitochondrial Genomes of Palearctic Subterranean Voles (Arvicolinae, Rodentia)
Source: Genes (Basel). 2021 Dec 2;12(12):1945. doi: 10.3390/genes12121945 (PMC8701191; doi:10.3390/genes12121945)
Supplement: Supplementary file 1 [file genes-12-01945-s001.zip › genes-1445266-supplementary/genes-1445266 supp/Table S2.xlsx]

## Sheet: Table S2
Table S2. Estimation of ω in ete-toolkit using a branch model. Fg - foreground branch (subterranean species), Bg - background branch (aboveground species). Subterranean species indicated by color on Figure 1. LRT - likelihood ratio test p-value for models comparison, M0 - one-ratio model, b_fee - free-branch model, b_neut - neutral model. All p-values given after Holm adjustment. 'N/A' indicates …
	Gene	ATP6	ATP8	COX1	COX2	COX3	CYTB	ND1	ND2	ND3	ND4	ND4L	ND5	ND6	Concatenate genes
Ellobius	Fg, ω1	0.1323	0.7389	0.0325	0.2165	0.0872	0.0598	0.0636	0.1325	0.1185	0.0949	0.1794	0.0982	0.1494	--
	Bg, ω0	0.0391	0.1625	0.009	0.0216	0.0435	0.0211	0.0286	0.084	0.0572	0.0446	0.0382	0.069	0.0839	--
	P_LRT b_free & M0	3.43E-04	0.0052	5.04E-05	1.17E-09	0.057	3.74E-04	0.0125	0.1267	0.1267	0.0017	0.0051	0.1267	0.1267	--
	P_LRT b_free & b_neut	1.326E-22	0.343503	5.746E-96	5.16E-11	1.316E-31	7.568E-59	5.085E-43	8.96E-34	1.216E-11	5.11E-49	1.41E-06	9.36E-76	6.9E-15	--
P. schaposchnikowi & Group F	Fg, ω1	N/A	0.9031	0.1379	N/A	0.0508	0.0476	0.0415	N/A	0.0626	0.0451	0.0085	0.0705	2.0721	--
	Bg, ω0	0.015	0.1531	0.0079	0.0064	0.0124	0.0205	0.0298	0.0484	0.0268	0.0314	0.0172	0.0368	0.0519	--
	P_LRT b_free & M0	--	0.051916	0.052857	--	0.013629	0.0959	1	--	1	1	1	0.0944	1	--
	P_LRT b_free & b_neut	--	1	1	--	0.32123	1	1	--	1	1	1	0.912	1	--
P. schaposchnikowi & Group E	Fg, ω1	N/A	0.3763	0.0293	0.0232	0.0549	0.0495	0.0593	1.7922	0.0001	0.0954	0.0001	0.0001	0.6807	--
	Bg, ω0	0.0344	0.2694	0.0102	0.0287	0.0194	0.0279	0.021	0.0847	0.0674	0.057	0.1008	0.0518	0.0447	--
	P_LRT b_free & M0	--	1	1	1	0.1548	0.81603	0.40596	1	0.988043	0.89728	0.19184	1	1	--
	P_LRT b_free & b_neut	--	1	1	1	1	1	1	1	1	1	0.22672	1	1	--
L. mandarinus	Fg, ω1	0.138	0.1839	0.036	0.1078	0.1174	0.234	0.075	0.1977	0.2344	0.1646	0.0996	0.1788	0.0536	--
	Bg, ω0	0.0754	0.2401	0.0228	0.0388	0.0283	0.0281	0.0195	0.085	0.1161	0.0724	0.0732	0.0684	0.121	--
	P_LRT b_free & M0	1	1	1	0.359512	0.0324	1.70E-04	0.56651	0.23697	1	0.1899	1	0.06798	1	--
	P_LRT b_free & b_neut	0.0002915	0.10314	1	4.004E-05	0.000132	0.3802	0.6327	0.002051	0.6327	0.000305	0.3802	0.001296	0.0007794	--
H. fertilis	Fg, ω1	1.2869	11.3402	3.9724	4.4523	10.0597	3.516	0.0089	N/A	N/A	0.1072	N/A	12.2994	N/A	--
	Bg, ω0	0.0217	0.1976	0.0074	0.0179	0.0326	0.0214	0.0265	0.0761	0.0189	0.0508	0.0363	0.0616	0.1035	--
	P_LRT b_free & M0	1	1	1	1	1	1	0.1911	--	--	1	--	1	--	--
	P_LRT b_free & b_neut	1	1	1	1	1	1	0.1911	--	--	1	--	1	--	--
Terricola	Fg, ω1	0.0414	0.1262	0.0178	0.0363	0.0276	0.0151	0.0214	0.0874	0.1045	0.0624	0.0459	0.0714	0.0155	--
	Bg, ω0	0.0268	0.0646	0.0252	0.0266	0.0451	0.0321	0.0352	0.0951	0.0881	0.0705	0.0839	0.0546	0.0539	--
	P_LRT b_free & M0	1	1	1	1	1	1	1	1	1	1	1	1	0.467634	--
	P_LRT b_free & b_neut	2.772E-22	6.59E-05	3.341E-51	3.46E-19	4.83E-24	4.642E-45	2.48E-43	2.968E-24	2.02E-06	1.62E-37	4.35E-09	8.796E-49	5.4E-22	--
Arvicolinae (all species)	Fg, ω1	--	--	--	--	--	--	--	--	--	--	--	--	--	0.0946
	Bg, ω0	--	--	--	--	--	--	--	--	--	--	--	--	--	0.0516
	P_LRT b_free & M0	--	--	--	--	--	--	--	--	--	--	--	--	--	0
	P_LRT b_free & b_neut	--	--	--	--	--	--	--	--	--	--	--	--	--	0
