# Supplementary material for: Signatures of Adaptation in Mitochondrial Genomes of Palearctic Subterranean Voles (Arvicolinae, Rodentia)
Source: Genes (Basel). 2021 Dec 2;12(12):1945. doi: 10.3390/genes12121945 (PMC8701191; doi:10.3390/genes12121945)
Supplement: Supplementary file 1 [file genes-12-01945-s001.zip › genes-1445266-supplementary/genes-1445266 supp/Table S3.xlsx]

## Sheet: Table S3
Table S3. Estimation of natural selection intensity using the RELAX approach. LRT - likelihood ratio test, P - adjusted p-value, K - selection intensity parameter. N/A -- not analyzed. Significant values indicated by bold.
	Ellobius			P. schaposchnikowi & Group F			P. schaposchnikowi & Group E			L. mandarinus			H. fertilis			Terricola			Arvicolinae (all species)
Gene	LRT	P	K	LRT	P	K	LRT	P	K	LRT	P	K	LRT	P	K	LRT	P	K	LRT	P	K
ATP6	38.9	5.785E-09	0.17	1.78541	0.90743	0.841751	5.07621	0.26682	0.663705	3.03327	0.652587	0.647773	0.316946	1	0.884658	1.92597	1	0.795654	N/A	N/A	N/A
ATP8	6.295	0.0605	20.91	3.8332	0.301482	0.0677918	0.199679	1	8.69144	0.252854	1	0.112483	0.179935	1	1.64436	0.191004	1	0.876882	N/A	N/A	N/A
COX1	24.882	7.308E-06	0.407	18.8005	0.0001595	0.387534	0.0316969	1	0.843951	8.87199	0.0318537	0.492211	4.21425	0.440945	0.767646	2.75411	1	10.2055	N/A	N/A	N/A
COX2	0.03	0.861	0.979	6.55981	0.083446	0.69015	0.230517	1	0.931646	1.04449	1	12.757	0.569843	1	0.880615	0.27916	1	1.12268	N/A	N/A	N/A
COX3	9.075	0.0175	0.132	12.4548	0.00416927	0.402676	18.5788	0.0002119	0.338169	11.1457	0.0101073	0.00710061	0.262065	1	1.0968	0.669124	1	1.30926	N/A	N/A	N/A
CYTB	17.472	0.000292	0.4816	4.81803	0.197144	0.67468	8.17502	0.0509654	0.411359	22.5555	2.652E-05	0.300316	0.237698	1	0.861288	0.123274	1	1.04142	N/A	N/A	N/A
ND1	14.785	0.00108	0.64141	0.638856	1	0.859253	2.84187	0.826535	0.668311	0.252299	1	0.808609	4.99125	0.305709	1.32604	0.886002	1	1.50136	N/A	N/A	N/A
ND2	23.707	1.232E-05	0.3624	21.2713	4.788E-05	0.183425	2.31636	0.896132	0.534738	-11.7652	1	0	0.679118	1	0.765412	0.0316556	1	0.575479	N/A	N/A	N/A
ND3	7.9769	0.0282	0.598	0.76948	1	0.828064	0.232757	1	1.77277	0.414163	1	18.0867	2.20933	1	0.519848	0.308636	1	0.884208	N/A	N/A	N/A
ND4	14.195	0.00128	0.1628	30.1175	5.291E-07	0.533102	-18.6535	1	0	5.4299	0.178153	0.424869	5.57399	0.236979	0.53635	0.0688048	1	1.03023	N/A	N/A	N/A
ND4L	6.12272	0.0605	0.4712	0.0849955	1	1.09698	0.280345	1	1.09513	0.0118214	1	1.91134	0.164262	1	0.918318	0.969823	1	1.27055	N/A	N/A	N/A
ND5	2.8715	0.27	0.8903	9.91629	0.014744	0.33497	2.57892	0.866367	0.246682	8.22814	0.0412457	0.265035	N/A	N/A	N/A	4.82079	0.36554	0.224348	N/A	N/A	N/A
ND6	2.488	0.27	0.793	0.243354	1	0.749046	3.19677	0.737838	0.608632	2.79149	0.663362	2.0904	0.133008	1	1.07491	2.95019	1	3.67784	N/A	N/A	N/A
Concatenate genes	N/A	N/A	N/A	N/A	N/A	N/A	N/A	N/A	N/A	N/A	N/A	N/A	N/A	N/A	N/A	N/A	N/A	N/A	396.53	0	0.52
