# Supplementary material for: Signatures of Adaptation in Mitochondrial Genomes of Palearctic Subterranean Voles (Arvicolinae, Rodentia)
Source: Genes (Basel). 2021 Dec 2;12(12):1945. doi: 10.3390/genes12121945 (PMC8701191; doi:10.3390/genes12121945)
Supplement: Supplementary file 1 [file genes-12-01945-s001.zip › genes-1445266-supplementary/genes-1445266 supp/Table S4.xlsx]

## Sheet: Table S4
Table S4. Identified parallel substitutions in mitochondrial protein-coding genes
Gene	COX1	COX3	ND5	CYTB
Position	73	121	466	56	338	357
Aboveground species	Met	Ile	Phe	Thr	Ile	Ala
Ellobius lutescens	Val	–	–	Ser	Val	–
Ellobius fuscocapillus	Ile	–	Leu	–	–	Thr
Ellobius talpinus	–	Val	Leu	–	Val	–
Prometheomys schaposchnikowi	Ile	Val	–	Ser	–	Thr
Lasiopodomys mandarinus	Ile	–	–	Ser	Val	Thr
Hyperacrius fertilis	–	Val	–	–	–	–
Terricola subterraneus	–	–	Leu	–	–	–
Terricola	–	–	–	–	–	–
p-value	> 0.05	> 0.05	> 0.05	> 0.05	> 0.05	> 0.05
